# Supplementary material for: Transposable elements contribute to cell and species-specific chromatin looping and gene regulation in mammalian genomes
Source: Nat Commun. 2020 Apr 14;11:1796. doi: 10.1038/s41467-020-15520-5 (PMC7156512; doi:10.1038/s41467-020-15520-5)
Supplement: Supplementary file 4 — Source Data [file 41467_2020_15520_MOESM4_ESM.xlsx]

## Sheet: Data source
Accession	Type	Target	Genome	Cell	URL	Version	Date	Description
ENCFF001YEI	ChIP-seq	CTCF	mm9	CH12	https://www.encodeproject.org			CTCF ChIP-seq in mouse CH12
ENCFF001YEJ	ChIP-seq	CTCF	mm9	CH12	https://www.encodeproject.org			CTCF ChIP-seq in mouse CH12
ENCFF001YHW	ChIP-seq	CTCF	mm9	CH12	https://www.encodeproject.org			CTCF ChIP-seq in mouse CH12
ENCFF085HTY	ChIP-seq	CTCF	hg19	K562	https://www.encodeproject.org			CTCF ChIP-seq in human K562
ENCFF002CEL	ChIP-seq	CTCF	hg19	K562	https://www.encodeproject.org			CTCF ChIP-seq in human K562
ENCFF738TKN	ChIP-seq	CTCF	hg19	K562	https://www.encodeproject.org			CTCF ChIP-seq in human K562
ENCFF002DDJ	ChIP-seq	CTCF	hg19	K562	https://www.encodeproject.org			CTCF ChIP-seq in human K562
ENCFF002DBD	ChIP-seq	CTCF	hg19	K562	https://www.encodeproject.org			CTCF ChIP-seq in human K562
ENCFF001YGT	ChIP-seq	CTCF	mm9	MEL	https://www.encodeproject.org			CTCF ChIP-seq in mouse MEL
ENCFF001YGU	ChIP-seq	CTCF	mm9	MEL	https://www.encodeproject.org			CTCF ChIP-seq in mouse MEL
ENCFF001YAS	ChIP-seq	CTCF	mm9	MEL	https://www.encodeproject.org			CTCF ChIP-seq in mouse MEL
ENCFF001YJI	ChIP-seq	CTCF	mm9	MEL	https://www.encodeproject.org			CTCF ChIP-seq in mouse MEL
ENCFF001YJH	ChIP-seq	CTCF	mm9	MEL	https://www.encodeproject.org			CTCF ChIP-seq in mouse MEL
ENCFF710VEH	ChIP-seq	CTCF	hg19	GM12878	https://www.encodeproject.org			CTCF ChIP-seq in human GM12878
ENCFF096AKZ	ChIP-seq	CTCF	hg19	GM12878	https://www.encodeproject.org			CTCF ChIP-seq in human GM12878
ENCFF002DAJ	ChIP-seq	CTCF	hg19	GM12878	https://www.encodeproject.org			CTCF ChIP-seq in human GM12878
ENCFF963PJY	ChIP-seq	CTCF	hg19	GM12878	https://www.encodeproject.org			CTCF ChIP-seq in human GM12878
	RepeatMasker		hg19		http://www.repeatmasker.org/	open-4.0.5, Repeat Library 20140131	Feb. 2009	Human transposable element annotations by RepeatMasker
	RepeatMasker		mm9		http://www.repeatmasker.org/	open-3.2.8, Repeat Library 20090604	Jul. 2007	Mouse transposable element annotations by RepeatMasker
SRR2312566	ChIA-PET	CTCF	hg19	GM12878	https://www.ncbi.nlm.nih.gov/sra/?term=SRR2312566			CTCF ChIA-PET data in human GM12878
ENCFF002ABR	ChIA-PET	RAD21	hg19	K562	https://www.encodeproject.org			RAD21 ChIA-PET data in human K562
ENCFF002ABS	ChIA-PET	RAD21	hg19	K562	https://www.encodeproject.org			RAD21 ChIA-PET data in human K562
ENCFF002ENW	ChIA-PET	RAD21	hg19	K562	https://www.encodeproject.org			RAD21 ChIA-PET data in human K562
ENCFF002ENX	ChIA-PET	RAD21	hg19	K562	https://www.encodeproject.org			RAD21 ChIA-PET data in human K562
ENCFF002ABU	ChIA-PET	RAD21	hg19	K562	https://www.encodeproject.org			RAD21 ChIA-PET data in human K562
ENCFF002ABT	ChIA-PET	RAD21	hg19	K562	https://www.encodeproject.org			RAD21 ChIA-PET data in human K562
GSE63525	Hi-C		hg19	GM12878	https://www.ncbi.nlm.nih.gov/geo/			Rao, S. S. P., et al. (2014)Cell, 159(7), 1665–1680.
GSE63525	Hi-C		hg19	K562	https://www.ncbi.nlm.nih.gov/geo/			Rao, S. S. P., et al. (2014)Cell, 159(7), 1665–1680.
GSE63525	Hi-C		mm9	CH12	https://www.ncbi.nlm.nih.gov/geo/			Rao, S. S. P., et al. (2014)Cell, 159(7), 1665–1680.
ENCFF689TMV	ChIP-seq	H3K4me3	hg19	K562	https://www.encodeproject.org			H3K4me3 ChIP-seq in human K562
ENCFF444SGK	ChIP-seq	H3K4me1	hg19	K562	https://www.encodeproject.org			H3K4me1 ChIP-seq in human K562
ENCFF118MMT	ChIP-seq	H3K4me2	hg19	K562	https://www.encodeproject.org			H3K4me2 ChIP-seq in human K562
ENCFF745HXR	ChIP-seq	H3K36me3	hg19	K562	https://www.encodeproject.org			H3K36me3 ChIP-seq in human K562
ENCFF445UCR	ChIP-seq	H3K27me3	hg19	K562	https://www.encodeproject.org			H3K27me3 ChIP-seq in human K562
ENCFF010PHG	ChIP-seq	H3K27ac	hg19	K562	https://www.encodeproject.org			H3K27ac ChIP-seq in human K562
ENCFF602QRW	ChIP-seq	H3K9ac	hg19	K562	https://www.encodeproject.org			H3K9ac ChIP-seq in human K562
ENCFF191EXE	ChIP-seq	H2AFZ	hg19	K562	https://www.encodeproject.org			H2AFZ ChIP-seq in human K562
ENCFF143CUR	ChIP-seq	H4K20me1	hg19	K562	https://www.encodeproject.org			H4K20me1 ChIP-seq in human K562
ENCFF003CLZ	ChIP-seq	H3K79me2	hg19	K562	https://www.encodeproject.org			H3K79me2 ChIP-seq in human K562
ENCFF818GNV	ChIP-seq	H3K4me3	hg19	GM12878	https://www.encodeproject.org			H3K4me3 ChIP-seq in human GM12878
ENCFF828CQV	ChIP-seq	H3K4me2	hg19	GM12878	https://www.encodeproject.org			H3K4me2 ChIP-seq in human GM12878
ENCFF682WPF	ChIP-seq	H3K4me1	hg19	GM12878	https://www.encodeproject.org			H3K4me1 ChIP-seq in human GM12878
ENCFF662QFK	ChIP-seq	H3K36me3	hg19	GM12878	https://www.encodeproject.org			H3K36me3 ChIP-seq in human GM12878
ENCFF167NBF	ChIP-seq	H3K27me3	hg19	GM12878	https://www.encodeproject.org			H3K27me3 ChIP-seq in human GM12878
ENCFF180LKW	ChIP-seq	H3K27ac	hg19	GM12878	https://www.encodeproject.org			H3K27ac ChIP-seq in human GM12878
ENCFF396JIR	ChIP-seq	H3K79me2	hg19	GM12878	https://www.encodeproject.org			H3K79me2 ChIP-seq in human GM12878
ENCFF885XEM	ChIP-seq	H2AFZ	hg19	GM12878	https://www.encodeproject.org			H2AFZ ChIP-seq in human GM12878
ENCFF465KNK	ChIP-seq	H3K9ac	hg19	GM12878	https://www.encodeproject.org			H3K9ac ChIP-seq in human GM12878
ENCFF831WYD	ChIP-seq	H4K20me1	hg19	GM12878	https://www.encodeproject.org			H4K20me1 ChIP-seq in human GM12878
ENCFF001KAU	ChIP-seq	H3K4me3	mm9	CH12	https://www.encodeproject.org			H3K4me3 ChIP-seq in mouse CH12
ENCFF001KAI	ChIP-seq	H3K4me1	mm9	CH12	https://www.encodeproject.org			H3K4me1 ChIP-seq in mouse CH12
ENCFF001KAO	ChIP-seq	H3K4me2	mm9	CH12	https://www.encodeproject.org			H3K4me2 ChIP-seq in mouse CH12
ENCFF001KBM	ChIP-seq	H3K36me3	mm9	CH12	https://www.encodeproject.org			H3K36me3 ChIP-seq in mouse CH12
ENCFF001KBG	ChIP-seq	H3K27ac	mm9	CH12	https://www.encodeproject.org			H3K27ac ChIP-seq in mouse CH12
ENCFF001MFQ	RNA-seq	fastq	mm9	CH12	https://www.encodeproject.org			Gene expression data from RNA-seq, mouse CH12
ENCFF001MFP	RNA-seq	fastq	mm9	CH12	https://www.encodeproject.org			Gene expression data from RNA-seq, mouse CH12
ENCFF000DWH	RNA-seq	fastq	hg19	K562	https://www.encodeproject.org			Gene expression data from RNA-seq, human K562
ENCFF000DVT	RNA-seq	fastq	hg19	K562	https://www.encodeproject.org			Gene expression data from RNA-seq, human K562
ENCFF000CXI	RNA-seq	fastq	hg19	GM12878	https://www.encodeproject.org			Gene expression data from RNA-seq, human GM12878
ENCFF000CXH	RNA-seq	fastq	hg19	GM12878	https://www.encodeproject.org			Gene expression data from RNA-seq, human GM12878

## Sheet: Supplementary Table 2
		GM12878							K562							CH12							MEL
	TE Type	# Bound	% Bound	# Perm Avg	# Perm Min	# Perm Max	% Expected	p-value	# Bound	% Bound	# Perm Avg	# Perm Min	# Perm Max	% Expected	p-value	# Bound	% Bound	# Perm Avg	# Perm Min	# Perm Max	% Expected	p-value	# Bound	% Bound	# Perm Avg	# Perm Min	# Perm Max	% Expected	p-value
Shared	MER20	587	0.0354255	2.1121	0	10	0.00359813	< 1.9E-300	602	0.00358488	2.1581	0	11	0.0363307	< 1.9E-300	171	0.0285523	0.2957	0	4	0.00172924	< 1.9E-300	140	0.0233762	0.2355	0	4	0.00168214	< 1.9E-300
	LTR41	134	0.120612	0.0359	0	2	0.00026791	< 1.9E-300	138	0.000242029	0.0334	0	3	0.124212	< 1.9E-300	62	0.124248	0.0077	0	1	0.000124194	1.6363e-214	60	0.12024	0.0076	0	1	0.000126667	4.44259e-207
	LTR41B	111	0.133413	0.0218	0	2	0.000196396	< 1.9E-300	109	0.000146789	0.016	0	2	0.13101	< 1.9E-300	47	0.163763	0.0038	0	1	8.08511e-05	3.97005e-171	50	0.174216	0.004	0	1	8e-05	2.22953e-182
	MER91B	113	0.0803698	0.0365	0	2	0.000323009	< 1.9E-300	119	0.000310924	0.037	0	2	0.0846373	< 1.9E-300	35	0.150862	0.0021	0	1	6e-05	1.07691e-131	33	0.142241	0.0019	0	1	5.75758e-05	9.9836e-125
	LTR50	185	0.0726345	0.1027	0	2	0.000555135	< 1.9E-300	199	0.000584925	0.1164	0	3	0.0781311	< 1.9E-300	24	0.0438757	0.0039	0	1	0.0001625	1.46227e-79	19	0.0347349	0.0037	0	1	0.000194737	2.84573e-61
	L1M1	115	0.011718	0.2583	0	3	0.00224609	2.86764e-254	119	0.00211008	0.2511	0	6	0.0121255	2.93379e-266	2	0.00216685	0.0003	0	1	0.00015	2.69488e-05	3	0.00325027	0.0008	0	1	0.000266667	4.7668e-08
	MER20B	88	0.0214687	0.0788	0	3	0.000895455	2.15221e-229	98	0.000878571	0.0861	0	2	0.0239083	2.63545e-256	17	0.0207824	0.0044	0	1	0.000258824	1.45033e-52	16	0.0195599	0.0038	0	1	0.0002375	5.0127e-50
	ERV3-16A3_I-int	91	0.0147035	0.1271	0	4	0.0013967	1.0536e-219	101	0.00136238	0.1376	0	4	0.0163193	5.76582e-245	7	0.00773481	0.0027	0	1	0.000385714	1.23949e-19	2	0.00220994	0.0008	0	1	0.0004	0.000178779
	LTR16C	82	0.0124677	0.1165	0	2	0.00142073	2.95997e-197	97	0.00146804	0.1424	0	3	0.0147484	4.4757e-232	14	0.0104012	0.0043	0	1	0.000307143	5.04245e-42	11	0.00817236	0.0037	0	1	0.000336364	2.47868e-32
	LTR55	53	0.130542	0.0046	0	1	8.67925e-05	2.11038e-191	50	7e-05	0.0035	0	1	0.123153	4.14615e-185	10	0.0666667	0.0002	0	1	2e-05	1.6877e-41	11	0.0733333	0.0003	0	1	2.72727e-05	2.47565e-44
	MamGypLTR3	55	0.0833333	0.0071	0	2	0.000129091	3.46443e-189	53	0.000139623	0.0074	0	2	0.080303	2.13702e-180	17	0.147826	0.0007	0	1	4.11765e-05	3.89901e-66	17	0.147826	0.0004	0	1	2.35294e-05	2.68699e-70
	MLT1I	79	0.00719424	0.1865	0	3	0.00236076	1.32023e-172	99	0.00239293	0.2369	0	3	0.00901557	6.45238e-216	18	0.0100503	0.0087	0	2	0.000483333	7.53093e-51	11	0.00614182	0.0051	0	1	0.000463636	8.44727e-31
	L1M3f	51	0.0766917	0.0089	0	1	0.00017451	1.14643e-168	43	0.000137209	0.0059	0	1	0.0646617	1.86488e-146	0	0.0412371	0	0	0	--	1	3	0.0309278	0.0002	0	1	6.66667e-05	7.45148e-10
	Tigger16a	55	0.030951	0.0205	0	2	0.000372727	7.26435e-164	61	0.00042623	0.026	0	2	0.0343275	3.01277e-178	4	0.025974	0.0001	0	1	2.5e-05	2.49518e-15	4	0.025974	0.0004	0	1	0.0001	5.95959e-13
	LTR33	71	0.00774179	0.1291	0	2	0.00181831	4.80058e-163	124	0.00195806	0.2428	0	4	0.0135209	1.62826e-281	10	0.00686342	0.0042	0	1	0.00042	2.80485e-28	13	0.00892244	0.0045	0	1	0.000346154	2.76676e-38
	ERVL-E-int	66	0.00756187	0.1286	0	3	0.00194848	1.66741e-149	82	0.00188659	0.1547	0	3	0.00939505	4.32791e-187	11	0.0104762	0.0028	0	1	0.000254545	1.23929e-33	5	0.0047619	0.0024	0	1	0.00048	3.70063e-13
	AmnSINE1	47	0.0180561	0.0242	0	2	0.000514894	2.87376e-133	46	0.00048913	0.0225	0	2	0.0176719	2.26109e-131	17	0.012782	0.0046	0	1	0.000270588	3.08725e-52	15	0.0112782	0.0069	0	1	0.00046	1.61938e-42
	MER135	29	0.0354523	0.004	0	1	0.000137931	2.39056e-98	25	0.000188	0.0047	0	1	0.0305623	3.42037e-81	5	0.0174216	0.0005	0	1	0.0001	1.55878e-16	5	0.0174216	0.0005	0	1	0.0001	1.45465e-16
	MER119	28	0.0232945	0.0066	0	1	0.000235714	2.12978e-88	32	0.000278125	0.0089	0	1	0.0266223	7.50609e-99	8	0.0199501	0.0003	0	1	3.75e-05	9.73629e-31	10	0.0249377	0.0012	0	1	0.00012	9.51367e-34
	MER91A	32	0.00900647	0.0253	0	2	0.000790625	2.15135e-84	42	0.000766667	0.0322	0	2	0.011821	1.19525e-111	6	0.0163043	0.0005	0	1	8.33333e-05	1.29877e-20	2	0.00543478	0.0003	0	1	0.00015	2.51491e-05
	MER102b	30	0.00962773	0.0193	0	2	0.000643333	1.00201e-81	37	0.000683784	0.0253	0	2	0.0118742	4.78875e-100	3	0.00601202	0.0005	0	1	0.000166667	1.24734e-08	3	0.00601202	0.0004	0	1	0.000133333	5.96029e-09
	MER74A	28	0.0179949	0.0125	0	2	0.000446429	1.23628e-80	35	0.000317143	0.0111	0	1	0.0224936	3.04453e-106	6	0.00820793	0.0015	0	1	0.00025	9.45991e-18	1	0.00136799	0.0003	0	1	0.0003	0.167675
	LTR33A_	27	0.0164234	0.0105	0	2	0.000388889	2.51041e-79	35	0.000397143	0.0139	0	2	0.0212895	7.97176e-103	5	0.0105042	0.0007	0	1	0.00014	8.38207e-16	4	0.00840336	0.0007	0	1	0.000175	5.5881e-12
	ERVL-B4-int	29	0.0075227	0.0241	0	2	0.000831034	9.74622e-76	48	0.000925	0.0444	0	3	0.0124514	7.29647e-124	5	0.00359454	0.0021	0	1	0.00042	2.03447e-13	6	0.00431344	0.0025	0	1	0.000416667	1.8905e-16
	LTR16A2	24	0.0132086	0.0098	0	1	0.000408333	7.31838e-70	30	0.000396667	0.0119	0	1	0.0165107	5.73164e-88	4	0.00961538	0.0006	0	1	0.00015	3.23246e-12	2	0.00480769	0.0002	0	1	0.0001	1.11781e-05
	MER102a	25	0.00833611	0.0162	0	1	0.000648	8.1539e-68	37	0.000675676	0.025	0	2	0.0123374	3.08084e-100	2	0.00520833	0.0003	0	1	0.00015	2.69488e-05	1	0.00260417	0.0001	0	1	0.0001	0.0558972
	LTR16A1	26	0.00970149	0.0156	0	1	0.0006	1.9014e-71	36	0.000636111	0.0229	0	2	0.0134328	1.94559e-98	6	0.00923077	0.0011	0	1	0.000183333	1.47179e-18	--	--	--	--	--	--	--
	MER102c	22	0.00708307	0.0134	0	2	0.000609091	4.10597e-60	35	0.000688571	0.0241	0	2	0.0112685	1.82951e-94	4	0.010989	0.0006	0	1	0.00015	3.23246e-12	4	0.010989	0.0003	0	1	7.5e-05	1.8858e-13
	LTR16E1	18	0.00733496	0.0122	0	1	0.000677778	4.16328e-48	32	0.000575	0.0184	0	2	0.0130399	9.22808e-89	5	0.00982318	0.0008	0	1	0.00016	1.63409e-15	3	0.00589391	0.0004	0	1	0.000133333	5.96029e-09
	MER91C	104	0.0643564	0.0366	0	2	0.000351923	< 1.9E-300	130	0.000356154	0.0463	0	2	0.0804455	< 1.9E-300	9	0.0857143	0.0004	0	1	4.44444e-05	4.32091e-34	8	0.0761905	0.0001	0	1	1.25e-05	1.38502e-34
	MER52-int	19	0.0388548	0.0023	0	1	0.000121053	4.59657e-65	25	0.000104	0.0026	0	1	0.0511247	1.2789e-87	1	0.00490196	0.0002	0	1	0.0002	0.119788	--	--	--	--	--	--	--
	LTR33A	19	0.00939664	0.0079	0	1	0.000415789	6.95365e-55	28	0.000389286	0.0109	0	2	0.0138477	3.0292e-82	7	0.0138889	0.0007	0	1	0.0001	9.77555e-24	--	--	--	--	--	--	--
Human-Specific	LTR13	203	0.446154	0.0269	0	2	0.000132512	< 1.9E-300	253	0.00014585	0.0369	0	3	0.556044	< 1.9E-300	--	--	--	--	--	--	--	--	--	--	--	--	--	--
	L1PA15-16	93	0.0681319	0.0294	0	2	0.000316129	1.60078e-284	82	0.000308537	0.0253	0	2	0.0600733	1.61878e-251	--	--	--	--	--	--	--	--	--	--	--	--	--	--
	LTR41C	84	0.112601	0.0128	0	1	0.000152381	1.7097e-283	78	0.000165385	0.0129	0	2	0.104558	2.60835e-260	--	--	--	--	--	--	--	--	--	--	--	--	--	--
	HUERS-P3-int	60	0.0904977	0.0084	0	2	0.00014	2.23664e-204	73	0.000130137	0.0095	0	2	0.110106	3.7989e-251	--	--	--	--	--	--	--	--	--	--	--	--	--	--
	L1PA17	68	0.0143068	0.0754	0	2	0.00110882	1.07774e-170	62	0.00109516	0.0679	0	3	0.0130444	8.50369e-156	--	--	--	--	--	--	--	--	--	--	--	--	--	--
	MamGypLTR3a	51	0.0385779	0.0155	0	2	0.000303922	2.21094e-156	56	0.0003	0.0168	0	2	0.0423601	4.4509e-172	--	--	--	--	--	--	--	--	--	--	--	--	--	--
	HERVK-int	41	0.168033	0.0029	0	2	7.07317e-05	1.92464e-151	44	6.59091e-05	0.0029	0	2	0.180328	6.70131e-164	--	--	--	--	--	--	--	--	--	--	--	--	--	--
	HERVE-int	37	0.138577	0.0027	0	2	7.2973e-05	4.76385e-136	30	6.33333e-05	0.0019	0	1	0.11236	7.22226e-112	--	--	--	--	--	--	--	--	--	--	--	--	--	--
	THE1B-int	52	0.01247	0.0506	0	2	0.000973077	3.3167e-133	57	0.000978947	0.0558	0	2	0.0136691	6.53545e-146	--	--	--	--	--	--	--	--	--	--	--	--	--	--
	MER61-int	40	0.0333333	0.012	0	1	0.0003	1.2697e-122	55	0.000281818	0.0155	0	2	0.0458333	1.77675e-170	--	--	--	--	--	--	--	--	--	--	--	--	--	--
	MER66C	34	0.0599647	0.0042	0	1	0.000123529	3.80011e-117	42	0.000145238	0.0061	0	1	0.0740741	5.52594e-142	--	--	--	--	--	--	--	--	--	--	--	--	--	--
	HUERS-P2-int	28	0.115226	0.0015	0	2	5.35714e-05	2.05965e-106	38	8.42105e-05	0.0032	0	2	0.156379	2.44897e-137	--	--	--	--	--	--	--	--	--	--	--	--	--	--
	X1_DNA	31	0.0462687	0.0049	0	1	0.000158065	2.20697e-103	29	0.000124138	0.0036	0	1	0.0432836	1.27657e-99	--	--	--	--	--	--	--	--	--	--	--	--	--	--
	HUERS-P3b-int	31	0.0597303	0.0057	0	1	0.000183871	2.39609e-101	40	0.000115	0.0046	0	2	0.0770713	3.21931e-139	--	--	--	--	--	--	--	--	--	--	--	--	--	--
	L1P4a	30	0.0524476	0.0044	0	2	0.000146667	5.54599e-101	23	0.000130435	0.003	0	2	0.0402098	3.05894e-78	--	--	--	--	--	--	--	--	--	--	--	--	--	--
	L1PBa	35	0.0162112	0.018	0	2	0.000514286	5.92548e-99	37	0.000451351	0.0167	0	1	0.0171376	1.02071e-106	--	--	--	--	--	--	--	--	--	--	--	--	--	--
	LTR1	26	0.107438	0.0016	0	1	6.15385e-05	3.72217e-97	36	3.88889e-05	0.0014	0	1	0.14876	4.02389e-142	--	--	--	--	--	--	--	--	--	--	--	--	--	--
	X12_DNA	30	0.0218659	0.009	0	1	0.0003	1.16344e-91	32	0.0003	0.0096	0	1	0.0233236	8.459e-98	--	--	--	--	--	--	--	--	--	--	--	--	--	--
	LTR13_	20	0.571429	0.0003	0	1	1.5e-05	1.07429e-86	25	1.6e-05	0.0004	0	1	0.714286	6.09424e-108	--	--	--	--	--	--	--	--	--	--	--	--	--	--
	LTR1A1	24	0.0668524	0.0026	0	1	0.000108333	1.0898e-83	32	8.75e-05	0.0028	0	1	0.0891365	6.40552e-115	--	--	--	--	--	--	--	--	--	--	--	--	--	--
	MER1B	33	0.00622407	0.0385	0	2	0.00116667	1.68968e-81	59	0.00117627	0.0694	0	2	0.0111279	2.25993e-146	--	--	--	--	--	--	--	--	--	--	--	--	--	--
	MER1A	27	0.00842434	0.0152	0	2	0.000562963	5.4381e-75	52	0.000648077	0.0337	0	2	0.0162246	2.58119e-142	--	--	--	--	--	--	--	--	--	--	--	--	--	--
	LTR1A2	20	0.0248756	0.0043	0	1	0.000215	1.43356e-63	30	0.00013	0.0039	0	1	0.0373134	1.68719e-102	--	--	--	--	--	--	--	--	--	--	--	--	--	--
	HERVIP10F-int	17	0.0562914	0.0016	0	2	9.41176e-05	6.241e-60	27	6.66667e-05	0.0018	0	3	0.089404	5.99036e-100	--	--	--	--	--	--	--	--	--	--	--	--	--	--
	MER52A	19	0.0137482	0.0052	0	1	0.000273684	2.46873e-58	27	0.000292593	0.0079	0	1	0.0195369	1.31364e-82	--	--	--	--	--	--	--	--	--	--	--	--	--	--
	HERVIP10FH-int	16	0.0407125	0.0013	0	1	8.125e-05	2.39592e-57	27	0.0001	0.0027	0	2	0.0687023	3.40049e-95	--	--	--	--	--	--	--	--	--	--	--	--	--	--
	LTR16	19	0.00633333	0.011	0	1	0.000578947	3.73665e-52	38	0.000552632	0.021	0	2	0.0126667	2.69218e-106	--	--	--	--	--	--	--	--	--	--	--	--	--	--
	MER41A	16	0.00632411	0.0087	0	1	0.00054375	3.85182e-44	30	0.000563333	0.0169	0	2	0.0118577	2.12019e-83	--	--	--	--	--	--	--	--	--	--	--	--	--	--
	LTR8B	13	0.00811993	0.0049	0	1	0.000376923	1.13599e-37	26	0.000334615	0.0087	0	1	0.0162399	5.51816e-78	--	--	--	--	--	--	--	--	--	--	--	--	--	--
	HERVL-int	11	0.00478261	0.0053	0	1	0.000481818	1.75266e-30	28	0.0005	0.014	0	2	0.0121739	3.33943e-79	--	--	--	--	--	--	--	--	--	--	--	--	--	--
Mouse-Specific	B2_Mm1a	--	--	--	--	--	--		--	--	--	--	--	--	--	676	0.0369864	4.4893	0	14	0.00664098	< 1.9E-300	798	0.0436614	5.468	0	19	0.00685213	< 1.9E-300
	B2_Mm1t	--	--	--	--	--	--	--	--	--	--	--	--	--	--	1720	0.0749031	13.1767	2	29	0.00766087	< 1.9E-300	1859	0.0809563	14.5889	2	31	0.00784771	< 1.9E-300
	B2_Mm2	--	--	--	--	--	--	--	--	--	--	--	--	--	--	7794	0.088031	226.278	168	291	0.0290323	< 1.9E-300	7561	0.0853993	223.885	165	285	0.0296105	< 1.9E-300
	B3	--	--	--	--	--	--	--	--	--	--	--	--	--	--	8832	0.0609978	384.339	314	457	0.0435166	< 1.9E-300	8774	0.0605973	381.549	313	467	0.0434863	< 1.9E-300
	B3A	--	--	--	--	--	--	--	--	--	--	--	--	--	--	4650	0.0507415	123.468	82	165	0.0265522	< 1.9E-300	4552	0.0496721	121.099	79	164	0.0266034	< 1.9E-300
	ORR1D2	--	--	--	--	--	--	--	--	--	--	--	--	--	--	393	0.0261808	1.7068	0	9	0.004343	< 1.9E-300	323	0.0215176	1.3946	0	7	0.00431765	< 1.9E-300
	ORR1E	--	--	--	--	--	--	--	--	--	--	--	--	--	--	655	0.023551	5.4031	0	16	0.00824901	< 1.9E-300	532	0.0191284	4.3434	0	15	0.00816429	< 1.9E-300
	RMER1B	--	--	--	--	--	--	--	--	--	--	--	--	--	--	158	0.0217931	0.3251	0	4	0.00205759	< 1.9E-300	90	0.0124138	0.1929	0	4	0.00214333	1.30552e-200
	RMER1A	--	--	--	--	--	--	--	--	--	--	--	--	--	--	148	0.0390707	0.1596	0	3	0.00107838	< 1.9E-300	79	0.0208553	0.0827	0	3	0.00104684	1.58308e-200
	IAPEY4_LTR	--	--	--	--	--	--	--	--	--	--	--	--	--	--	65	0.738636	0.0013	0	1	2e-05	1.73609e-276	74	0.840909	0.0029	0	1	3.91892e-05	2.54478e-293
	RMER1C	--	--	--	--	--	--	--	--	--	--	--	--	--	--	68	0.0116239	0.1133	0	3	0.00166618	9.82484e-159	36	0.00615385	0.0659	0	2	0.00183056	4.1685e-82
	RLTR6-int	--	--	--	--	--	--	--	--	--	--	--	--	--	--	28	0.0298826	0.0067	0	2	0.000239286	2.60385e-88	17	0.018143	0.0051	0	1	0.0003	1.66346e-51
	RLTR46A2	--	--	--	--	--	--	--	--	--	--	--	--	--	--	19	0.333333	0.0003	0	1	1.57895e-05	5.69207e-82	24	0.421053	0.0006	0	1	2.5e-05	4.22826e-99
	MuRRS4-int	--	--	--	--	--	--	--	--	--	--	--	--	--	--	25	0.0224618	0.008	0	2	0.00032	1.43469e-75	22	0.0197664	0.0074	0	1	0.000336364	6.50709e-66
	IAPLTR1_Mm	--	--	--	--	--	--	--	--	--	--	--	--	--	--	24	0.0160858	0.0081	0	1	0.0003375	6.0446e-72	10	0.00670241	0.0044	0	1	0.00044	4.16677e-28
	RodERV21-int	--	--	--	--	--	--	--	--	--	--	--	--	--	--	25	0.0138045	0.0132	0	2	0.000528	3.9056e-70	17	0.00938708	0.0068	0	1	0.0004	2.2094e-49
	RLTR13D6	--	--	--	--	--	--	--	--	--	--	--	--	--	--	22	0.0273973	0.0049	0	1	0.000222727	8.05213e-70	17	0.0211706	0.004	0	1	0.000235294	2.67787e-53
	MERVK26-int	--	--	--	--	--	--	--	--	--	--	--	--	--	--	22	0.0221774	0.0077	0	1	0.00035	1.67198e-65	16	0.016129	0.0047	0	1	0.00029375	1.50221e-48
	RLTR13D3	--	--	--	--	--	--	--	--	--	--	--	--	--	--	18	0.0532544	0.0015	0	1	8.33333e-05	1.37438e-64	9	0.0266272	0.0009	0	1	0.0001	5.95618e-31
	RLTR30	--	--	--	--	--	--	--	--	--	--	--	--	--	--	17	0.0438144	0.0016	0	1	9.41176e-05	4.94264e-60	12	0.0309278	0.0014	0	1	0.000116667	6.59344e-41
	MuRRS-int	--	--	--	--	--	--	--	--	--	--	--	--	--	--	16	0.0406091	0.0016	0	1	0.0001	5.25412e-56	10	0.0253807	0.0012	0	1	0.00012	9.51367e-34
	MMERGLN-int	--	--	--	--	--	--	--	--	--	--	--	--	--	--	17	0.0306306	0.0029	0	1	0.000170588	1.21381e-55	16	0.0288288	0.0032	0	1	0.0002	3.20759e-51
	RMER17A-int	--	--	--	--	--	--	--	--	--	--	--	--	--	--	16	0.04	0.0019	0	1	0.00011875	8.21325e-55	19	0.0475	0.0022	0	1	0.000115789	1.46221e-65
	ERVB4_3-I_MM-int	--	--	--	--	--	--	--	--	--	--	--	--	--	--	12	0.123711	0.0001	0	1	8.33333e-06	1.24791e-54	15	0.154639	0.0004	0	1	2.66667e-05	4.57253e-61
	RLTR30B_MM	--	--	--	--	--	--	--	--	--	--	--	--	--	--	16	0.0565371	0.002	0	1	0.000125	1.86594e-54	12	0.0424028	0.0013	0	1	0.000108333	2.70979e-41
	IAPLTR1a_Mm	--	--	--	--	--	--	--	--	--	--	--	--	--	--	17	0.00885417	0.01	0	1	0.000588235	1.66141e-46	20	0.0104167	0.0116	0	1	0.00058	4.39492e-55
	RLTR46A	--	--	--	--	--	--	--	--	--	--	--	--	--	--	10	0.144928	0.0001	0	1	1e-05	1.64829e-44	13	0.188406	0.0003	0	1	2.30769e-05	1.42718e-53
	RLTR18-int	--	--	--	--	--	--	--	--	--	--	--	--	--	--	13	0.0258449	0.0016	0	1	0.000123077	4.31557e-44	12	0.0238569	0.0016	0	1	0.000133333	3.27292e-40
	MMVL30-int	--	--	--	--	--	--	--	--	--	--	--	--	--	--	14	0.0155039	0.004	0	1	0.000285714	1.8325e-42	14	0.0155039	0.0033	0	1	0.000235714	1.15763e-43
	RLTR41	--	--	--	--	--	--	--	--	--	--	--	--	--	--	14	0.0127505	0.0045	0	1	0.000321429	9.52746e-42	12	0.010929	0.0029	0	1	0.000241667	4.10914e-37
	ERVB4_1-I_MM-int	--	--	--	--	--	--	--	--	--	--	--	--	--	--	11	0.0384615	0.0011	0	2	0.0001	4.27004e-38	10	0.034965	0.0015	0	1	0.00015	8.85788e-33
	MamRep1161	--	--	--	--	--	--	--	--	--	--	--	--	--	--	10	0.0387597	0.0006	0	1	6e-05	9.96207e-37	7	0.0271318	0.0007	0	1	0.0001	9.12227e-24
	IAPEY4_I-int	--	--	--	--	--	--	--	--	--	--	--	--	--	--	10	0.0222222	0.0013	0	1	0.00013	2.26983e-33	11	0.0244444	0.0012	0	1	0.000109091	1.03751e-37
	IAPLTR2_Mm	--	--	--	--	--	--	--	--	--	--	--	--	--	--	8	0.00355872	0.0055	0	1	0.0006875	1.23685e-20	24	0.0106762	0.0167	0	2	0.000695833	1.94545e-64
	RLTR6_Mm	--	--	--	--	--	--	--	--	--	--	--	--	--	--	3	0.0140845	0.0001	0	1	3.33333e-05	9.98168e-11	12	0.056338	0.0011	0	1	9.16667e-05	3.65097e-42
	RLTR46B	--	--	--	--	--	--	--	--	--	--	--	--	--	--	12	0.166667	0	0	0	--	1	10	0.138889	0.0002	0	1	2e-05	1.57482e-41

## Sheet: Supplementary Table 3
		Transposable Elements		Whole-Genome
		Bound Words	Bound Species-Specific Words	Bound Words	Bound Species-Specific Words	P-Value
Human	LTR13	330	235	923643	27890	3.25713e-271
	MER20	693	254	923280	27871	4.11928e-193
	L1PB1	226	70	923747	28055	1.30692e-46
	THE1B-int	169	105	923804	28020	1.55539e-110
	HERVE-int	117	64	923856	28061	8.77605e-62
Mouse	B3	9966	3949	505324	95770	< 3.26E-271
	B3A	5236	1792	510054	97927	3.71975e-140
	B2_Mm2	20255	16801	495035	82918	< 3.26E-271
	B2_Mm1t	5830	5139	509460	94580	< 3.26E-271
	B2_Mm1a	2167	2038	513123	97681	< 3.26E-271

## Sheet: Supplementary Table 4
		Human					Mouse
	Repeat	Most Frequent Word	Total Bound Insertions hg19	Bound Word Occurences hg19	Bound Word Occurences mm9	Odds Ratio	Most Frequent Word	Total Bound Insertions mm9	Bound Word Occurences hg19	Bound Word Occurences mm9	Odds Ratio
Shared	MER20	CTACCCACTAGATGCCAGTA	693	53	2	4.46531	CTATCCACTAGAGGCCAGTA	174	0	3	-Inf
	LTR41	TTTGTCAGTAGAGGGCGCTG	149	5	0	Inf	TTGTCCAGTAGATGGCAGTA	65	0	2	-Inf
	LTR41B	TTTGTCAGTAGAGGGCGCTG	128	7	0	Inf	ACTGCCAGTAGAGGGGGCGA	43	0	1	-Inf
	MER91B	TTTTCCAGCAGATGGCAGTA	114	7	1	3.38539	ACTCCCAGCAGATGGCAGTC	37	0	1	-Inf
	MamGypLTR3	GCTGCCACATGGTGTCACTG	70	2	0	Inf	ACGACCACATGGTGTCACTG	15	0	1	-Inf
	LTR50	TCTGCCAATAGGGGGCACTA	233	5	0	Inf	ACTGCCTGTAGGGGGCGCTA	26	0	1	-Inf
	MER91C	CACAACTCCAGGGGGCGCCA	91	4	0	Inf	AACAACACCAGGGGGCAGCA	6	0	1	-Inf
	LTR55	ATGACCACGAGGTGGCAGTA	66	4	0	Inf	ATGACCACAAGGTGGCAGTA	11	1	3	0.0895509
Human-Specific	LTR13	AGGGCCACCAGAGGGCTCCT	330	152	0	Inf	--	--	--	NA	--
	HERVK-int	CCAGCCACCAGGTTTCAGTG	79	11	0	Inf	--	--	--	NA	--
	LTR41C	TTTGTCAATAGAGGGTGCTG	102	4	0	Inf	--	--	--	NA	--
	L1PA15-16	CAAGCCAGTAGATGGCACTT	165	4	0	Inf	--	--	--	NA	--
	HUERS-P3-int	CTGTCCTCTAGGGGGAGCTC	96	8	0	Inf	--	--	--	NA	--
	HERVE-int	GCTGCCAGCTGAGGACAGCT	117	17	0	Inf	--	--	--	NA	--
	LTR13_	AGGGCCACTAGAGGGCTCCT	51	11	0	Inf	--	--	--	NA	--
	MamGypLTR3a	GCTGCCACACGGTGTCGCTG	63	3	0	Inf	--	--	--	NA	--
	HUERS-P2-int	TCAGCCAGCAGGGGTCGCTC	69	5	0	Inf	--	--	--	NA	--
	LTR1	CAAACCTCTAGGGGGAGCAT	66	14	0	Inf	--	--	--	NA	--
	MER61-int	CCTGCTGACAGGGGGCGCTG	107	15	0	Inf	--	--	--	NA	--
	L1P4a	AGAGCCAGCAGGTAGAAATG	40	1	0	Inf	--	--	--	NA	--
	L1PA17	CAGTCCAGTAGGTGGCACTT	87	3	0	Inf	--	--	--	NA	--
	X1_DNA	ATTGCCACATGGTGGCACCA	44	2	0	Inf	--	--	--	NA	--
	LTR1A1	CAAACCTCTAGGGGGAGCAT	50	4	0	Inf	--	--	--	NA	--
	THE1B-int	AGCTCCACTAGGTGGTGCCC	169	40	0	Inf	--	--	--	NA	--
	X12_DNA	AACTCCACCAGAGGGTGCAC	30	1	0	Inf	--	--	--	NA	--
	HERVIP10F-int	GCCTCCAGCAGGTGGGGCTA	51	3	0	Inf	--	--	--	NA	--
	L1PBa	CCAGCCAGGAGGTGGCGCTT	83	8	0	Inf	--	--	--	NA	--
	HERVIP10FH-int	GCCGCCACAAGGGGGCGGGG	47	5	0	Inf	--	--	--	NA	--
	LTR1A2	CAAACCTCTAGGGGGAGCAT	53	6	0	Inf	--	--	--	NA	--
	MER52A	CTGGCCTGCAGGTGCCCCTT	83	3	0	Inf	--	--	--	NA	--
	MER1A	TCTGACAGGAGGTGGAGCTC	80	7	0	Inf	--	--	--	NA	--
	MER1B	TCTGACAGGAGGTGGAGCTC	57	9	0	Inf	--	--	--	NA	--
	LTR8B	TCAGCCTCTGGGTGGGGCCA	21	2	0	Inf	--	--	--	NA	--
	LTR16	ACAACCACGGGGAGGCAGCG	27	1	0	Inf	--	--	--	NA	--
	MER41A	AGGACCACCAGAGGTCACTC	33	9	0	Inf	--	--	--	NA	--
	HERVL-int	CCTGCCACCAGGTAGCTGGC	47	4	0	Inf	--	--	--	NA	--
	L1M3f	TTTGGCACTAGATGGCGCCT	57	3	0	Inf	TTCAGCACTAGATGGCAGGC	3	0	2	-Inf
	MER20B	ATTCCCCCTAGGGGGCAGTA	81	2	0	Inf	AAGGCCTCTAGGGGGCAGTA	13	0	1	-Inf
	Tigger16a	ACAACCACTAGGTGCCTCTG	70	1	0	Inf	ACAACCACCAGGTGGGGCTG	7	0	1	-Inf
	L1M1	ACAGTCAGCAGGTGGCAAAG	197	3	0	Inf	--	--	--	NA	--
	ERV3-16A3_I-int	TTGGCCAGAAGGGGGAGTTT	169	2	0	Inf	CCCGTCAAGAGATGGCGCTG	5	0	1	-Inf
	MER66C	GGAACCAGCAGATGGCGATG	45	4	0	Inf	--	--	--	NA	--
	HUERS-P3b-int	CTTTCCTCTAGAGGGAGCTC	42	3	0	Inf	--	--	--	NA	--
	LTR16C	AACACCACCAGGGGGCACTT	91	1	0	Inf	ACAGCCACTAGAGGGTGCAT	15	0	1	-Inf
	AmnSINE1	ACGAGCAGCAGAGGGCTCTC	27	1	0	Inf	ACAAGCAGCAGGGGGCTCTC	13	0	1	-Inf
	MER135	CAAGCCACCAGGGTGCACCA	5	1	0	Inf	ATGGTCACTAGGGGGCCGTG	2	0	1	-Inf
	MER119	GTGTCCAACAGATGTCACTG	24	2	0	Inf	ACGCCCAACAGGTGTCGCTG	7	0	1	-Inf
	MER52-int	GTCTCCACTAGGGGGAGACA	66	3	0	Inf	--	--	--	NA	--
	LTR33	TTGGCCAGTAGGAGGCACCA	123	2	0	Inf	ACAGCCTGAAGGGGACAGAA	15	0	1	-Inf
	MER74A	ACCGCCAGCAGGGGTGAGGA	31	1	0	Inf	ACTGCCAGTAGAAGCCAGCA	3	0	1	-Inf
	LTR33A_	AGGGCCTGAGGGAGGCAGCC	49	2	0	Inf	AGGGCCAGCAGGAGGCGATA	3	0	1	-Inf
	LTR16A2	AACGCCAGCAGAGTGTGGCT	30	1	0	Inf	ATGTCCCATAGAGGGCAGCC	3	0	1	-Inf
	MER102b	ACAGACACCAGATGGTGGGG	47	1	0	Inf	TAGGCCACAAGGGGTCACTG	1	0	1	-Inf
	MER91A	ACAGCCAGCAGAGGGGGTGA	37	1	0	Inf	CCCACCACTAGGGGAACCTG	6	0	1	-Inf
	LTR16A1	ACCTCCACTAGGGGGCAGCC	45	1	0	Inf	GCTGCCTCAAGGTGGAGCAC	2	0	1	-Inf
	MER102a	AAGGCCTGTAGGGGTCAGGC	29	1	0	Inf	CCTGACTGCAGGGGGCAGCA	1	0	1	-Inf
	ERVL-B4-int	GTGCCCAATAGATGGTGCTG	52	2	0	Inf	ATGGCCACATGGTGGAGCTG	4	0	1	-Inf
	LTR33A	ACTACCCTCAGGGGGAAGGG	32	1	0	Inf	ACTGCCACCAGGTAGCACTC	10	0	1	-Inf
	MER102c	AATTCCTCTAGGGGGCAGGC	25	1	0	Inf	CCAGCCAGCAGGGGGAGCCA	7	0	1	-Inf
	LTR16E1	ACAGCCTAGAGGTGCAGGGA	21	1	0	Inf	GTGGACAGCAGGGGGCGCTG	2	0	1	-Inf
Mouse-Specific	B2_Mm2	--	--	NA	--	--	TGAGCCACCATGTGGTTGCT	20255	0	3536	-Inf
	B3	--	--	NA	--	--	GAGGCCAGAAGAGGGCATCA	9966	0	546	-Inf
	B3A	--	--	NA	--	--	GAGGCCAGAAGAGGGCATCA	5236	0	202	-Inf
	B2_Mm1t	--	--	NA	--	--	TGAGCCACCATGTGGTTGCT	5830	0	1376	-Inf
	B2_Mm1a	--	--	NA	--	--	TGAGCCACCATGTGGTTGCT	2167	0	776	-Inf
	IAPEY4_LTR	--	--	NA	--	--	GCCGCCACTAGATGGTGCTA	73	0	49	-Inf
	ORR1E	--	--	NA	--	--	GTCCCCAGCTGGTGGCACTG	929	0	9	-Inf
	ORR1D2	--	--	NA	--	--	GTCCCCAGTTGGTGGCACTG	510	0	9	-Inf
	RMER1A	--	--	NA	--	--	TGCACCACCAGGGTGAGCTC	282	0	8	-Inf
	RMER1B	--	--	NA	--	--	CACACCACCAGGGTGAGCTC	226	0	5	-Inf

## Sheet: Supplementary Table 5
		Single TE		Dual TE		No TE		All
Dataset	Motif Arrangement	Count	%	Count	%	Count	%	Count	%
GM12878 RAD21 ChIA-pet	Total Loops	9486	0.251019	946	0.0250331	27358	0.723948	37790	1
	Convergent Motifs	7230	0.762176	726	0.767442	21335	0.779845	29291	0.775099
	Tandem Motifs	1005	0.105946	93	0.0983087	3255	0.118978	4353	0.115189
	Divergent Motifs	16	0.0016867	2	0.00211416	68	0.00248556	86	0.00227573
	Single Motif, Inward-Pointing	1100	0.11596	115	0.121564	2434	0.0889685	3649	0.0965599
	Single Motif, Outward-Pointing	75	0.00790639	3	0.00317125	194	0.00709116	272	0.00719767
	No Motif Detected	60	0.00632511	7	0.00739958	72	0.00263177	139	0.00367822
K562 RAD21 ChIA-pet	Total Loops	6504	0.246513	699	0.0264933	19181	0.726994	26384	1
	Convergent Motifs	5026	0.772755	536	0.76681	15600	0.813305	21162	0.802077
	Tandem Motifs	560	0.0861009	44	0.0629471	1659	0.0864918	2263	0.0857717
	Divergent Motifs	20	0.00307503	3	0.00429185	41	0.00213753	64	0.00242571
	Single Motif, Inward-Pointing	800	0.123001	96	0.137339	1711	0.0892029	2607	0.0988099
	Single Motif, Outward-Pointing	61	0.00937884	12	0.0171674	108	0.00563057	181	0.00686022
	No Motif Detected	37	0.00568881	8	0.0114449	62	0.00323237	107	0.00405549
CH12 Hi-C	Total Loops	727	0.284875	99	0.0387931	1726	0.676332	2552	1
	Convergent Motifs	397	0.54608	57	0.575758	1088	0.630359	1542	0.604232
	Tandem Motifs	124	0.170564	18	0.181818	254	0.147161	396	0.155172
	Divergent Motifs	4	0.00550206	1	0.010101	13	0.00753187	18	0.00705329
	Single Motif, Inward-Pointing	159	0.218707	21	0.212121	300	0.173812	480	0.188088
	Single Motif, Outward-Pointing	32	0.0440165	1	0.010101	40	0.023175	73	0.028605
	No Motif Detected	11	0.0151307	1	0.010101	31	0.0179606	43	0.0168495

## Sheet: Supplementary Table 6
Cell		Category
Query	Target	C				B2S				B2D				B1				B0				N1A				N1B				N0				Total			Species/Cell-Specific TE Content
		All Loops		TE-Derived Loops		All Loops		TE-Derived Loops		All Loops		TE-Derived Loops		All Loops		TE-Derived Loops		All Loops		TE-Derived Loops		All Loops		TE-Derived Loops		All Loops		TE-Derived Loops		All Loops		TE-Derived Loops		All Loops	TE-Derived Loops		All		Mappable		Unmappable
CH12	GM12878	605	0.237069	20	0.0330579	184	0.0721003	15	0.0815217	0	--	--	--	708	0.277429	194	0.274011	235	0.0920846	107	0.455319	380	0.148903	199	0.523684	309	0.121082	167	0.540453	131	0.0513323	85	0.648855	2552	787	0.308386	798	0.452638	301	0.319194	451	0.55
	K562	513	0.201019	17	0.0331384	204	0.0799373	11	0.0539216	0	--	--	--	732	0.286834	192	0.262295	283	0.110893	116	0.409894	368	0.144201	192	0.521739	321	0.125784	174	0.542056	131	0.0513323	85	0.648855		787	0.308386	805	0.438692	308	0.303448	451	0.55
GM12878	CH12	614	0.0162477	31	0.0504886	280	0.00740937	11	0.0392857	2	5.29241e-05	0	--	4820	0.127547	664	0.137759	18391	0.486663	3135	0.170464	1417	0.0374967	535	0.377558	9825	0.259989	4127	0.420051	2441	0.0645938	1408	0.576813	37790	9911	0.262265	10902	0.295495	3799	0.163672	6070	0.443616
GM12878	K562	14630	0.387139	3166	0.216405	7694	0.203599	1920	0.249545	0	--	--	--	11510	0.304578	3773	0.327802	3956	0.104684	1573	0.397624	--	--	--	--	--	--	--	--	--	--	--	--	37790	10432	0.276052	5346	0.345661	5346	0.345661	--	--
K562	CH12	522	0.0197847	27	0.0517241	209	0.00792147	9	0.0430622	1	3.79018e-05	0	--	3493	0.132391	485	0.138849	12490	0.473393	2065	0.165332	1051	0.0398347	422	0.401522	6866	0.260233	2772	0.403729	1752	0.0664039	1049	0.598744	26384	6829	0.258831	7496	0.292219	2550	0.159545	4243	0.438825
K562	GM12878	14630	0.554503	3208	0.219275	4237	0.16059	1186	0.279915	0	--	--	--	6432	0.243784	2353	0.365827	1085	0.0411234	456	0.420276	--	--	--	--	--	--	--	--	--	--	--	--	26384	7203	0.273006	2809	0.373686	2809	0.373686	--	--
Cell		Category
Query	Target	C				B2				B1				B0
		All Loops		TE-Derived Loops		All Loops		TE-Derived Loops		All Loops		TE-Derived Loops		All Loops		TE-Derived Loops
CH12	GM12878	605	0.237069	20	0.0330579	184	0.0721003	15	0.0815217	708	0.277429	194	0.274011	235	0.0920846	107	0.455319
	K562	513	0.201019	17	0.0331384	204	0.0799373	11	0.0539216	732	0.286834	192	0.262295	283	0.110893	116	0.409894
GM12878	CH12	614	0.0162477	31	0.0504886	282	0.00746229	11	0.0390071	4820	0.127547	664	0.137759	18391	0.486663	3135	0.170464
GM12878	K562	14630	0.387139	3166	0.216405	7694	0.203599	1920	0.249545	11510	0.304578	3773	0.327802	3956	0.104684	1573	0.397624
K562	CH12	522	0.0197847	27	0.0517241	210	0.00795937	9	0.0428571	3493	0.132391	485	0.138849	12490	0.473393	2065	0.165332
K562	GM12878	14630	0.554503	3208	0.219275	4237	0.16059	1186	0.279915	6432	0.243784	2353	0.365827	1085	0.0411234	456	0.420276
Cell		Category
Query	Target	N1A				N1B				N0				Total
		All Loops		TE-Derived Loops		All Loops		TE-Derived Loops		All Loops		TE-Derived Loops		All Loops	TE-Derived Loops
CH12	GM12878	380	0.148903	199	0.523684	309	0.121082	167	0.540453	131	0.0513323	85	0.648855	2552	787	0.308386
	K562	368	0.144201	192	0.521739	321	0.125784	174	0.542056	131	0.0513323	85	0.648855		787	0.308386
GM12878	CH12	1417	0.0374967	535	0.377558	9825	0.259989	4127	0.420051	2441	0.0645938	1408	0.576813	37790	9911	0.262265
GM12878	K562	--	--	--	--	--	--	--	--	--	--	--	--		10432	0.276052
K562	CH12	1051	0.0398347	422	0.401522	6866	0.260233	2772	0.403729	1752	0.0664039	1049	0.598744	26384	6829	0.258831
K562	GM12878	--	--	--	--	--	--	--	--	--	--	--	--		7203	0.273006
Cell
Query	Target	Species/Cell-Specific TE Content
		All		Mappable		Unmappable
CH12	GM12878	798	0.452638	301	0.319194	451	0.55
	K562	805	0.438692	308	0.303448	451	0.55
GM12878	CH12	10902	0.295495	3799	0.163672	6070	0.443616
GM12878	K562	5346	0.345661	5346	0.345661	--	--
K562	CH12	7496	0.292219	2550	0.159545	4243	0.438825
K562	GM12878	2809	0.373686	2809	0.373686	--	--
Category	Description
C	Conserved: Both anchor sequences map and overlap anchors in the same target loop.
B2S	Partially conserved: Both anchors map. Left and right query anchors both overlap target anchors on the same chromosome, but target anchors are from different target loops.
B2D	Paritally conserved: Both anchors map. Left and right query anchors overlap target loop anchors on diferent chromosomes.
B1	Partially conserved: Both anchors map, but only one query anchor overlaps to a target loop anchor.
B0	Not conserved: Both anchors map, but neither query anchor overlaps a target loop anchor.
N1A	Partially conserved: Only one query anchor maps. The mappable query anchor overlaps a target loop anchor.
N1B	Not conserved: Only one query anchor maps. The mappable anchor does not overlap a target loop anchor.
N0	Not conserved: Neither query anchor maps.
